# Supplementary material for: Synthesis and Biological Activity of New Hydrazones Based on N-Aminomorpholine
Source: Molecules. 2024 Jul 30;29(15):3606. doi: 10.3390/molecules29153606 (PMC11314140; doi:10.3390/molecules29153606)
Supplement: Supplementary file 1 [file molecules-29-03606-s001.zip]

Archive with 1 entries (1 files):
- molecules-3112167-supplementary.pdf
